# Supplementary material for: Altered Development of Gut Microbiota and Gastrointestinal Inflammation in Children with Post-Operative Hirschsprung’s Disease
Source: Int J Mol Sci. 2025 Oct 30;26(21):10570. doi: 10.3390/ijms262110570 (PMC12609776; doi:10.3390/ijms262110570)
Supplement: Supplementary file 1 [file ijms-26-10570-s001.zip]

Archive with 1 entries (1 files):
- ijms-3846410-supplementary.pdf
